# Supplementary material for: A “Pandemic-Proof” Methodology for Outbreak Detection Adapted From COVID-19’s Impact on Notifications of Infectious Diseases in the Netherlands: Surveillance Study
Source: JMIR Public Health Surveill. 2025 Aug 26;11:e73953. doi: 10.2196/73953 (PMC12380364; doi:10.2196/73953)
Supplement: Multimedia Appendix 1 [file publichealth-v11-e73953-s001.xlsx]

## Sheet: Blad1
	Factors; does it have an effect on the number of notifications?
Infection	Non-pharmaceutical interventions	Interference of SARS-CoV-2 variants	Demographic determinants	Healthcare use and access to diagnostics	Conclusion: Do we expect an effect of the COVID-19 pandemic on the notifications?	Observed effect based on IRRs
Creutzfeldt-Jakob Classic	No	No	No	No	No	No significant effect
Q-fever	No	No	No	No	No	Significant decrease
Hantavirus	No	No	No	Yes	No	No significant effect
Listeriosis	No	No	No	Yes	No	No significant effect
Psittacosis	No	No	No	Possible	No	No significant effect
Malaria	Yes	No	Yes	No	Yes	Significant decrease
Typhoid Fever	Yes	No	Yes	No	Yes	Significant decrease
Diphtheria	Yes	Possible	Yes	No	Yes	No significant effect
Meningococcal infection	Yes	Possible	Yes	No	Yes	Significant decrease
iGAS	Yes	No	Yes	No	Yes	No significant effect
Hib	Yes	Possible	Yes	No	Yes	Significant increase
Brucellosis	Yes	Possible	Yes	Yes	Yes	No significant effect
Hepatitis A	Yes	No	Yes	Yes	Yes	Significant decrease
Shigellosis	Yes	No	Yes	Yes	Yes	Significant decrease
STEC	Yes	No	Yes	Possible	Yes	No significant effect
Leptospirosis	Yes	No	Yes	Possible	Yes	No significant effect
Mumps	Yes	No	Yes	Possible	Yes	Significant decrease
Pertussis	Yes	Possible	Yes	Yes	Yes	Significant decrease
Measles	Yes	No	Yes	Possible	Yes	Significant decrease
Tuberculosis	Possible	No	Possible	Yes	Yes	No significant effect
Hepatitis B acute	Yes	Possible	Yes	Yes	Yes	No significant effect
Hepatitis C acute	Yes	No	Yes	Possible	Yes	No significant effect
Paratyphoid Fever	Yes	No	Yes	Yes	Yes	Significant decrease
Hepatitis B chronic	Yes	No	Yes	Yes	Yes	No significant effect
Legionellosis	Yes	Possible	Yes	Yes	Yes	No significant effect
