# Supplementary material for: A “Pandemic-Proof” Methodology for Outbreak Detection Adapted From COVID-19’s Impact on Notifications of Infectious Diseases in the Netherlands: Surveillance Study
Source: JMIR Public Health Surveill. 2025 Aug 26;11:e73953. doi: 10.2196/73953 (PMC12380364; doi:10.2196/73953)
Supplement: Multimedia Appendix 2 [file publichealth-v11-e73953-s002.xlsx]

## Sheet: Descriptives
			Total (n=)	Mean per month	Gender (%)	Age (%)				Region (%)
	Period	Number of months			Female	0 - 3 years	4 - 17 years	18 - 64 years	>64 years	North	North-West	East - Central	West	South
Mumps
	Pre-COVID	62	452	7.29032	40	2.9	13.7	81.4	2	6.4	20.1	15.9	37.4	20.1
	COVID 2020	10	20	2	50	5	10	85	0	5	55	25	5	10
	COVID 2021	12	1	0.0833333	100	0	0	100	0	0	0	100	0	0
	COVID 2022	8	7	0.875	57.1	28.6	14.3	57.1	0	0	28.6	0	42.9	28.6
	Post-COVID	16	93	5.8125	51.6	12.9	50.5	34.4	2.2	7.5	10.8	31.2	47.3	3.2
Brucellosis
	Pre-COVID	62	29	0.467742	48.3	0	6.9	79.3	13.8	10.3	24.1	17.2	31	17.2
	COVID 2020	10	2	0.2	100	0	0	100	0	0	0	0	100	0
	COVID 2021	12	2	0.166667	100	0	0	100	0	0	0	0	0	100
	COVID 2022	8	3	0.375	100	0	0	100	0	0	0	33.3	0	66.7
	Post-COVID	16	7	0.4375	42.9	0	0	57.1	42.9	0	28.6	14.3	28.6	28.6
Typhoid fever
	Pre-COVID	62	106	1.70968	40.6	1.9	17.9	76.4	3.8	2.8	36.8	14.2	27.4	18.9
	COVID 2020	10	2	0.2	50	0	0	50	50	0	0	0	0	100
	COVID 2021	12	15	1.25	20	0	20	80	0	0	46.7	40	13.3	0
	COVID 2022	8	93	11.625	9.7	1.1	2.2	94.6	2.2	3.2	43	35.5	11.8	6.5
	Post-COVID	16	32	2	50	15.6	15.6	65.6	3.1	0	50	15.6	21.9	12.5
Diphtheria
	Pre-COVID	62	14	0.225806	21.4	0	0	92.9	7.1	21.4	28.6	28.6	7.1	14.3
	COVID 2020	10	2	0.2	100	0	0	100	0	50	0	0	50	0
	COVID 2021	12	0	0	0	0	0	0	0	0	0	0	0	0
	COVID 2022	8	1	0.125	100	0	100	0	0	0	0	0	100	0
	Post-COVID	16	21	1.3125	0	0	66.7	23.8	9.5	47.6	0	38.1	9.5	4.8
Hantavirus
	Pre-COVID	62	179	2.8871	28.5	0	2.8	78.2	19	2.8	2.2	53.6	2.8	38.5
	COVID 2020	10	15	1.5	33.3	0	0	86.7	13.3	0	0	46.7	0	53.3
	COVID 2021	12	39	3.25	25.6	0	0	89.7	10.3	0	7.7	41	2.6	48.7
	COVID 2022	8	7	0.875	28.6	14.3	14.3	57.1	14.3	0	0	28.6	14.3	57.1
	Post-COVID	16	34	2.125	29.4	0	5.9	85.3	8.8	0	0	64.7	2.9	32.4
Hepatitis A
	Pre-COVID	62	900	14.5161	31.7	2.7	22.2	70	5.1	5.3	31.6	17	26.7	19.4
	COVID 2020	10	29	2.9	34.5	0	17.2	62.1	20.7	17.2	20.7	20.7	20.7	20.7
	COVID 2021	12	78	6.5	50	3.8	24.4	62.8	9	12.8	20.5	35.9	19.2	11.5
	COVID 2022	8	60	7.5	46.7	3.3	23.3	65	8.3	5	18.3	28.3	23.3	25
	Post-COVID	16	185	11.5625	41.6	7.6	37.3	50.3	4.9	7	22.2	10.3	38.4	22.2
Hepatitis B Acute
	Pre-COVID	62	561	9.04839	22.8	0	1.1	89.7	9.3	9.4	19.6	21.6	22.3	27.1
	COVID 2020	10	78	7.8	20.5	0	0	91	9	7.7	12.8	30.8	17.9	30.8
	COVID 2021	12	72	6	13.9	0	5.6	83.3	11.1	20.8	13.9	27.8	8.3	29.2
	COVID 2022	8	50	6.25	16	0	0	86	14	14	16	34	18	18
	Post-COVID	16	129	8.0625	19.4	0	0	88.4	11.6	27.9	17.1	15.5	22.5	17.1
Hepatitis B Chronic
	Pre-COVID	62	5356	86.3871	40.5	0.1	1.6	90.9	7.4	8.3	25.4	19.4	29.1	17.8
	COVID 2020	10	553	55.3	41	0	0.9	87.7	11.4	7.8	26	17.7	28.2	20.3
	COVID 2021	12	741	61.75	39.7	0	1.5	88.8	9.7	7	21.5	18.9	31.3	21.3
	COVID 2022	8	519	64.875	35.1	0.2	1.7	91.1	6.9	6.9	23.3	24.1	25.6	20
	Post-COVID	16	1129	70.5625	38.3	0.3	0.9	89.8	9	9.7	27.7	18.9	26.4	17.4
Hepatitis C Acute
	Pre-COVID	62	293	4.72581	8.9	0.3	0	95.9	3.8	4.4	28.3	21.8	32.8	12.6
	COVID 2020	10	33	3.3	9.1	0	0	100	0	3	54.5	12.1	21.2	9.1
	COVID 2021	12	23	1.91667	13	4.3	4.3	91.3	0	0	34.8	8.7	21.7	34.8
	COVID 2022	8	17	2.125	5.9	0	0	100	0	11.8	47.1	5.9	0	35.3
	Post-COVID	16	33	2.0625	12.1	0	0	90.9	9.1	3	45.5	15.2	21.2	15.2
iGAS
	Pre-COVID	62	1268	20.4516	67.7	2.3	1.7	74.1	21.9	8.8	20.1	31.5	20.7	18.9
	COVID 2020	10	110	11	71.8	0.9	2.7	80	16.4	8.2	27.3	29.1	14.5	20.9
	COVID 2021	12	127	10.5833	78	1.6	2.4	81.9	14.2	7.9	23.6	29.1	27.6	11.8
	COVID 2022	8	358	44.75	67.6	6.4	3.4	69.6	20.7	7.3	21.2	29.6	21.5	20.4
	Post-COVID	16	1715	107.188	57	5.7	6.6	56.9	30.8	11.5	20.8	29.3	17.7	20.6
Hib
	Pre-COVID	62	174	2.80645	50	42	8.6	25.3	24.1	14.9	10.9	30.5	20.1	23.6
	COVID 2020	10	58	5.8	50	37.9	12.1	29.3	20.7	8.6	19	27.6	22.4	22.4
	COVID 2021	12	67	5.58333	44.8	35.8	7.5	37.3	19.4	11.9	16.4	35.8	20.9	14.9
	COVID 2022	8	36	4.5	52.8	52.8	5.6	11.1	30.6	2.8	16.7	25	22.2	33.3
	Post-COVID	16	78	4.875	42.3	44.9	3.8	26.9	24.4	14.1	21.8	15.4	29.5	19.2
Pertussis
	Pre-COVID	62	29037	468.339	58	7.4	34.1	46.7	11.7	8.4	14.2	26.7	22.6	28.1
	COVID 2020	10	485	48.5	57.1	9.3	28.7	48.2	13.8	6	23.1	28.5	13.2	29.3
	COVID 2021	12	79	6.58333	57	17.7	11.4	51.9	19	7.6	7.6	34.2	17.7	32.9
	COVID 2022	8	56	7	60.7	25	23.2	39.3	12.5	0	12.5	28.6	26.8	32.1
	Post-COVID	16	2570	160.625	54.7	12.6	45.8	35.7	6	3.3	11.2	28.8	26.6	30
Legionellosis
	Pre-COVID	62	2722	43.9032	28.5	0	0.5	53.6	45.9	8	15.1	31.6	14.9	30.5
	COVID 2020	10	413	41.3	26.6	0	0	49.9	50.1	9	15.5	30.5	16.9	28.1
	COVID 2021	12	670	55.8333	31.5	0	0	52.2	47.8	8.8	13.6	31.2	17.6	28.8
	COVID 2022	8	405	50.625	28.1	0.2	0	49.4	50.4	6.2	15.6	34.1	15.8	28.4
	Post-COVID	16	1162	72.625	29.9	0.1	0.2	44.9	54.8	10.1	13	32.1	20.7	24.1
Leptospirosis
	Pre-COVID	62	423	6.82258	20.8	0.2	12.1	79.9	7.8	12.1	27.4	27.4	18.2	14.9
	COVID 2020	10	57	5.7	8.8	0	19.3	64.9	15.8	21.1	22.8	36.8	14	5.3
	COVID 2021	12	58	4.83333	20.7	0	5.2	77.6	17.3	24.1	17.2	17.2	19	22.4
	COVID 2022	8	51	6.375	21.6	0	15.7	70.6	13.7	9.8	25.5	27.5	19.6	17.6
	Post-COVID	16	158	9.875	25.3	0	9.5	75.3	15.2	17.1	23.4	25.3	20.9	13.3
Listeriosis
	Pre-COVID	62	482	7.77419	44	3.7	0	24.7	71.6	9.5	20.7	27	18.9	23.9
	COVID 2020	10	83	8.3	34.9	2.4	0	19.3	78.3	6	13.3	36.1	21.7	22.9
	COVID 2021	12	102	8.5	45.1	10.8	0	22.5	66.7	7.8	20.6	24.5	24.5	22.5
	COVID 2022	8	69	8.625	36.2	4.3	0	17.4	78.3	14.5	10.1	34.8	11.6	29
	Post-COVID	16	129	8.0625	40.3	4.7	0	30.2	65.1	17.1	18.6	30.2	16.3	17.8
Malaria
	Pre-COVID	62	1281	20.6613	33.3	2.1	14.6	78.9	4.4	10.5	24.3	22.3	24.4	18.4
	COVID 2020	10	37	3.7	24.3	0	10.8	81.1	8.1	8.1	21.6	24.3	21.6	24.3
	COVID 2021	12	154	12.8333	25.3	1.9	8.4	84.4	5.2	5.8	24	24.7	28.6	16.9
	COVID 2022	8	138	17.25	31.2	3.6	15.2	76.8	4.3	8.7	24.6	18.1	34.1	14.5
	Post-COVID	16	330	20.625	28.2	0.9	8.5	83.5	7.3	5.5	33	18.8	23	19.7
Measles
	Pre-COVID	62	139	2.24194	46.8	18	21.6	60.4	0	1.4	46	16.5	20.9	15.1
	COVID 2020	10	0	0	0	0	0	0	0	0	0	0	0	0
	COVID 2021	12	0	0	0	0	0	0	0	0	0	0	0	0
	COVID 2022	8	1	0.125	0	100	0	0	0	0	0	100	0	0
	Post-COVID	16	12	0.75	50	25	25	50	0	0	0	50	33.3	16.7
Meningococcal infection
	Pre-COVID	62	837	13.5	54.6	18.5	15.8	40.7	25	8.6	16	30.5	25.9	19
	COVID 2020	10	44	4.4	40.9	20.5	18.2	45.5	15.9	15.9	13.6	38.6	20.5	11.4
	COVID 2021	12	33	2.75	51.5	33.3	21.2	30.3	15.2	3	33.3	33.3	18.2	12.1
	COVID 2022	8	51	6.375	37.3	11.8	29.4	52.9	5.9	7.8	21.6	33.3	15.7	21.6
	Post-COVID	16	175	10.9375	54.9	21.1	26.9	39.4	12.6	10.3	24	24.6	16.6	24.6
Paratyphoid fever
	Pre-COVID	62	210	3.3871	51.4	3.8	16.7	73.3	6.2	5.7	28.1	18.6	25.2	22.4
	COVID 2020	62	4	0.0645161	50	0	0	100	0	0	25	25	50	0
	COVID 2021	12	17	1.41667	17.6	11.8	29.4	47.1	11.8	0	29.4	23.5	35.3	11.8
	COVID 2022	8	19	2.375	42.1	5.3	5.3	73.7	15.8	5.3	31.6	26.3	15.8	21.1
	Post-COVID	16	67	4.1875	37.3	3	22.4	64.2	10.4	10.4	26.9	20.9	29.9	11.9
Psittacosis
	Pre-COVID	62	342	5.51613	26.3	0.3	1.8	56.1	41.8	7	10.2	38.9	18.7	25.1
	COVID 2020	62	67	1.08065	31.3	0	0	44.8	55.2	9	11.9	38.8	11.9	28.4
	COVID 2021	12	56	4.66667	28.6	0	0	48.2	51.8	12.5	5.4	23.2	26.8	32.1
	COVID 2022	8	33	4.125	30.3	0	0	42.4	57.6	6.1	3	39.4	30.3	21.2
	Post-COVID	16	103	6.4375	21.4	0	0	43.7	56.3	12.6	11.7	34	11.7	30.1
Q-fever
	Pre-COVID	62	92	1.48387	28.3	0	5.4	63	31.5	13	13	27.2	15.2	31.5
	COVID 2020	62	5	0.0806452	0	0	0	100	0	0	0	80	0	20
	COVID 2021	12	6	0.5	16.7	0	0	66.7	33.3	0	16.7	33.3	33.3	16.7
	COVID 2022	8	8	1	25	0	0	62.5	37.5	62.5	0	12.5	0	25
	Post-COVID	16	8	0.5	12.5	0	0	50	50	25	25	25	0	25
Shigellosis
	Pre-COVID	62	2483	40.0484	43.1	2.9	9.1	79.7	8.3	10.5	30.2	21.1	22.9	15.3
	COVID 2020	62	129	2.08065	21.7	0.8	5.4	92.2	1.6	10.1	30.2	30.2	15.5	14
	COVID 2021	12	221	18.4167	27.1	2.7	8.1	80.5	8.6	10.4	32.1	19.9	29.4	8.1
	COVID 2022	8	243	30.375	38.3	3.7	8.2	81.1	7	11.9	32.5	17.3	26.3	11.9
	Post-COVID	16	807	50.4375	39.2	1.7	6.6	80.3	11.4	11.2	31.2	20.7	21.8	15.1
STEC
	Pre-COVID	62	2707	43.6613	59.3	8.9	13.8	53.4	23.9	12.3	8	37	24.6	18.1
	COVID 2020	62	286	4.6129	57	9.4	13.3	46.5	30.8	12.6	16.4	39.2	12.9	18.9
	COVID 2021	12	481	40.0833	56.3	12.5	12.5	49.5	25.6	14.8	11	43.7	15.6	15
	COVID 2022	8	387	48.375	56.3	9.8	14	55.6	20.7	13.7	17.3	34.9	14.5	19.6
	Post-COVID	16	772	48.25	55.1	7.6	11.1	52.8	28.4	15.2	18.1	32.1	18	16.6
Tuberculosis
	Pre-COVID	62	4189	67.5645	40.1	1.4	8.2	76.1	14.3	8.4	25	20.9	25.7	19.9
	COVID 2020	10	506	50.6	45.1	0.4	4.7	80.6	14.2	9.9	24.3	21.1	24.3	20.4
	COVID 2021	12	673	56.0833	37.7	1.3	6.4	73.7	18.6	5.8	26.4	21.8	27.9	18
	COVID 2022	8	423	52.875	37.1	1.7	7.1	78.3	13	9.7	22.7	20.6	25.5	21.5
	Post-COVID	16	925	57.8125	37.9	1.1	11	74.5	13.4	8.8	22.9	21.4	25.8	21.1
Creutzfeldt-Jakob - Classic
	Pre-COVID	62	154	2.48387	45.5	0	0	38.3	61.7	7.1	16.9	30.5	18.8	26.6
	COVID 2020	62	22	0.354839	50	0	0	36.4	63.6	9.1	22.7	18.2	13.6	36.4
	COVID 2021	12	24	2	41.7	0	0	45.8	54.2	8.3	20.8	20.8	20.8	29.2
	COVID 2022	8	10	1.25	60	0	0	30	70	10	0	40	30	20
	Post-COVID	16	50	3.125	52	0	0	24	76	6	18	26	16	34
