# Supplementary material for: A “Pandemic-Proof” Methodology for Outbreak Detection Adapted From COVID-19’s Impact on Notifications of Infectious Diseases in the Netherlands: Surveillance Study
Source: JMIR Public Health Surveill. 2025 Aug 26;11:e73953. doi: 10.2196/73953 (PMC12380364; doi:10.2196/73953)
Supplement: Multimedia Appendix 12 [file publichealth-v11-e73953-s012.xlsx]

## Sheet: Pertussis
MonthYear	Disease	Original unadjusted alarm threshold	Corrected alarm threshold - method 1 - Missing	Corrected alarm threshold - method 2 - Last value carried forward	Corrected alarm threshold - method 3 - Historical average
202103	Pertussis	664.12	651.94	669.2	656.1
202104	Pertussis	760.05	727.43	756.18	732.11
202105	Pertussis	832.7	732.4	759.25	731.35
202106	Pertussis	875.4	675.38	690.94	673.13
202107	Pertussis	885.28	655.74	665.79	653.41
202108	Pertussis	853.91	660.28	670.85	656.85
202109	Pertussis	779.65	632.4	643.48	629.57
202110	Pertussis	692.11	551.25	558.45	550.78
202111	Pertussis	647.3	503.11	503.24	506.74
202112	Pertussis	644.11	522.66	520.44	530.9
202201	Pertussis	634.64	537.08	534.4	551.76
202202	Pertussis	650.88	590.48	580.21	607.76
202203	Pertussis	697.37	674.13	695.8	693.1
202204	Pertussis	779.85	764.72	808.09	775.84
202205	Pertussis	842.17	770.87	823.45	767.64
202206	Pertussis	885.42	703.94	733.19	697.57
202207	Pertussis	895.83	678.57	695.02	670.26
202208	Pertussis	847.79	689.12	709.43	681.43
202209	Pertussis	761.4	652.93	676.53	648.72
202210	Pertussis	663.56	549.27	567.53	552.19
202211	Pertussis	626.71	511.33	514.8	521.8
202212	Pertussis	626.53	539.25	537.08	558
202301	Pertussis	617.32	559.24	555.64	590.37
202302	Pertussis	622.34	619.4	602.07	657.16
202303	Pertussis	647.4	718.56	748.9	756.59
202304	Pertussis	714.96	837.9	898.52	858.1
202305	Pertussis	755.05	839.16	915.86	832.14
202306	Pertussis	785.96	741.31	783.51	730.08
202307	Pertussis	803.6	936.84	994.55	962.95
202308	Pertussis	778.57	939.53	1013.64	982.63
202309	Pertussis	716.37	855.04	926.99	899.18
202310	Pertussis	625.92	740.33	799.62	784.28
202311	Pertussis	591.03	695.08	736.55	743.55
202312	Pertussis	597.87	706.92	740.83	761.75
