# Supplementary material for: A “Pandemic-Proof” Methodology for Outbreak Detection Adapted From COVID-19’s Impact on Notifications of Infectious Diseases in the Netherlands: Surveillance Study
Source: JMIR Public Health Surveill. 2025 Aug 26;11:e73953. doi: 10.2196/73953 (PMC12380364; doi:10.2196/73953)
Supplement: Multimedia Appendix 13 [file publichealth-v11-e73953-s013.xlsx]

## Sheet: Malaria
MonthYear	Disease	Original unadjusted alarm threshold	Corrected alarm threshold - method 1 - Missing	Corrected alarm threshold - method 2 - Last value carried forward	Corrected alarm threshold - method 3 - Historical average
202103	Malaria	22.4	21.95	21.88	22.14
202104	Malaria	25.56	24.08	24	24.58
202105	Malaria	27.72	24.74	24.32	25.33
202106	Malaria	31.95	28.4	27.96	29.42
202107	Malaria	38.98	36.41	36.22	37.18
202108	Malaria	39.97	35.6	35.42	36.62
202109	Malaria	40.94	37.29	36.78	38.13
202110	Malaria	34.25	31.17	30.34	32.55
202111	Malaria	30.87	29.27	28.71	30.25
202112	Malaria	29.31	28.85	28.7	29.39
202201	Malaria	27.58	27.58	27.58	27.58
202202	Malaria	26.85	26.85	26.85	26.85
202203	Malaria	20.14	20.07	20.07	20.33
202204	Malaria	22.91	22.42	22.53	23.11
202205	Malaria	25.64	24.56	24.56	25.57
202206	Malaria	29.48	27.75	27.75	29.21
202207	Malaria	40.17	39.58	39.55	40.51
202208	Malaria	40.48	37.82	37.75	38.96
202209	Malaria	40.9	37.7	37.24	38.59
202210	Malaria	30.66	28.12	27.7	29.91
202211	Malaria	28.49	26.99	26.59	28.13
202212	Malaria	28.24	28.04	27.97	28.65
202301	Malaria	27.33	27.33	27.33	27.33
202302	Malaria	25.93	25.93	25.93	25.93
202303	Malaria	18.71	18.75	18.82	19.08
202304	Malaria	23.21	22.64	22.72	23.3
202305	Malaria	29.2	27.96	27.92	28.92
202306	Malaria	31.76	28.76	28.68	30.14
202307	Malaria	42.89	41.5	41.59	42.55
202308	Malaria	41.5	40.77	41.04	42.24
202309	Malaria	41.16	40.19	40.15	41.5
202310	Malaria	28.19	24.43	24.17	26.38
202311	Malaria	27.49	25.35	24.96	26.5
202312	Malaria	26.83	26.34	26.26	26.95
